# Supplementary material for: Role of ethylene in responses of plants to nitrogen availability
Source: Front Plant Sci. 2015 Oct 30;6:927. doi: 10.3389/fpls.2015.00927 (PMC4626634; doi:10.3389/fpls.2015.00927)
Supplement: Supplementary file 1 [file Data_Sheet_1.XLSX]

## Sheet: Legend
ST1	List of genes involved in ethylene biosynthesis, signaling and response. Source: The Arabidopsis Information Resource (TAIR, https://www.arabidopsis.org/)
ST2	List of genes associated with most represented term obtained using DAVID 6.7 Functional Annotation Clustering Tools

## Sheet: ST1
AGI ids	Gene symbol
AT4G08040	Other names: 1-AMINOCYCLOPROPANE-1-CARBOXYLATE SYNTHASE 11, ACS11
AT5G51690	Other names: 1-AMINO-CYCLOPROPANE-1-CARBOXYLATE SYNTHASE 12, ACS12
AT2G22810	Other names: 1-AMINOCYCLOPROPANE-1-CARBOXYLATE SYNTHASE 4, 1-AMINOCYCLOPROPANE-1-CARBOXYLIC ACID SYNTHASE POLYPEPTIDE, ACC4, ACS4, ATACS4
AT4G26200	Other names: 1-AMINO-CYCLOPROPANE-1-CARBOXYLATE SYNTHASE 7, ACCS7, ACS7, ATACS7
AT4G37770	Other names: 1-AMINO-CYCLOPROPANE-1-CARBOXYLATE SYNTHASE 8, ACS8
AT3G49700	Other names: 1-AMINOCYCLOPROPANE-1-CARBOXYLATE SYNTHASE 9, ACS9, ATACS9, ETHYLENE OVERPRODUCING 3, ETO3
AT1G48420	Other names: 1-AMINOCYCLOPROPANE-1-CARBOXYLIC ACID DEAMINASE 1, A. THALIANA 1-AMINOCYCLOPROPANE-1-CARBOXYLIC ACID DEAMINASE 1, ACD1, ATACD1, ATDCD, D-CDES, D-CYSTEINE DESULFHYDRASE, DCD
AT3G47190	Other names: 2-oxoglutarate (2OG) and Fe(II)-dependent oxygenase superfamily protein
AT5G64750	Other names: ABA REPRESSOR1, ABR1
AT1G54490	Other names: ACC INSENSITIVE 1, AIN1, ATXRN4, EIN5, ETHYLENE INSENSITIVE 5, EXORIBONUCLEASE 4, XRN4
AT1G03400	Other names: ACC oxidase
AT1G03400	Other names: ACC oxidase
AT2G25450	Other names: ACC oxidase
AT5G43440	Other names: ACC oxidase
AT5G43450	Other names: ACC oxidase
AT2G19590	Other names: ACC OXIDASE 1, ACO1, ATACO1
AT1G62380	Other names: ACC OXIDASE 2, ACO2, ATACO2
AT1G62380	Other names: ACC OXIDASE 2, ACO2, ATACO2
AT1G77330	Other names: ACC OXIDASE 5, ACO5
AT3G61510	Other names: ACC SYNTHASE 1, ACS1, ARABIDOPSIS THALIANA 1-AMINOCYCLOPROPANE-1-CARBOXYLATE SYNTHASE 1, AT-ACS1
AT1G62960	Other names: ACC SYNTHASE 10, ACS10
AT5G65800	Other names: ACC SYNTHASE 5, ACS5, ATACS5, CIN5, CYTOKININ-INSENSITIVE 5, ETHYLENE OVERPRODUCER 2, ETO2
AT5G65800	Other names: ACC SYNTHASE 5, ACS5, ATACS5, CIN5, CYTOKININ-INSENSITIVE 5, ETHYLENE OVERPRODUCER 2, ETO2
AT3G44880	Other names: ACCELERATED CELL DEATH 1, ACD1, LETHAL LEAF-SPOT 1 HOMOLOG, LLS1, PAO, PHEOPHORBIDE A OXYGENASE
AT1G05010	Other names: ACO4, EAT1, EFE, ETHYLENE FORMING ENZYME, ETHYLENE-FORMING ENZYME
AT5G57090	Other names: AGR, AGR1, AGRAVITROPIC ROOT, AGRAVITROPIC ROOT 1, ARABIDOPSIS THALIANA PIN-FORMED 2, ATPIN2, EIR1, ETHYLENE INSENSITIVE ROOT 1, MM31, PIN-FORMED 2, PIN2, WAV6, WAVY ROOTS 6
AT3G54720	Other names: ALTERED MERISTEM PROGRAM 1, AMP1, ATAMP1, CONSTITUTIVE MORPHOGENESIS 2, COP2, HAUPTLING, HPT, MFO1, MULTIFOLIA, PRIMORDIA TIMING, PT
AT5G35220	Other names: AMMONIUM OVERLY SENSITIVE 1, AMOS1, EGY1, ETHYLENE-DEPENDENT GRAVITROPISM-DEFICIENT AND YELLOW-GREEN 1
AT1G56010	Other names: ANAC022, ARABIDOPSIS NAC DOMAIN CONTAINING PROTEIN 22, NAC DOMAIN CONTAINING PROTEIN 1, NAC1
AT3G15170	Other names: ANAC054, ARABIDOPSIS NAC DOMAIN CONTAINING PROTEIN 54, ATNAC1, CUC1, CUP-SHAPED COTYLEDON1
AT2G18290	Other names: ANAPHASE PROMOTING COMPLEX 10, APC10, ATAPC10, EMB2783, EMBRYO DEFECTIVE 2783
AT5G05730	Other names: ANTHRANILATE SYNTHASE ALPHA SUBUNIT 1, ASA1
AT1G25220	Other names: ANTHRANILATE SYNTHASE BETA SUBUNIT 1, ASB1
AT4G36920	Other names: AP2, APETALA 2, ATAP2
AT4G38130	Other names: ARABIDOPSIS HISTONE DEACETYLASE 1, ATHD1, HD1, HDA1, HDA19, HISTONE DEACETYLASE 1, HISTONE DEACETYLASE 19, RPD3A
AT1G74100	Other names: ARABIDOPSIS SULFOTRANSFERASE 5A, ATSOT16, ATST5A, CORI-7, CORONATINE INDUCED-7, SOT16, SULFOTRANSFERASE 16
AT5G66400	Other names: ARABIDOPSIS THALIANA DROUGHT-INDUCED 8, ATDI8, RAB18, RESPONSIVE TO ABA 18
AT2G47520	Other names: ARABIDOPSIS THALIANA ETHYLENE RESPONSE FACTOR 71, ATERF71, ERF71, ETHYLENE RESPONSE FACTOR 71, HRE2, HYPOXIA RESPONSIVE ERF (ETHYLENE RESPONSE FACTOR) 2
AT1G70510	Other names: ARABIDOPSIS THALIANA KN 1, ATK1, KNAT2, KNOTTED-LIKE FROM ARABIDOPSIS THALIANA 2
AT1G03800	Other names: ARABIDOPSIS THALIANA RF DOMAIN PROTEIN 10, ATERF10, ERF DOMAIN PROTEIN 10, ERF10
AT1G73730	Other names: ARABIDOPSIS THALIANA SULFUR LIMITATION 1, ATEIL3, ATSLIM, EIL3, ETHYLENE-INSENSITIVE3-LIKE 3, SLIM1, SULFUR LIMITATION 1
AT1G19220	Other names: ARF11, ARF19, AUXIN RESPONSE FACTOR 19, AUXIN RESPONSE FACTOR11, IAA22, INDOLE-3-ACETIC ACID INDUCIBLE 22
AT5G20730	Other names: ARF7, AUXIN RESPONSE FACTOR 7, BIP, BIPOSTO, IAA21, IAA23, IAA25, INDOLE-3-ACETIC ACID INDUCIBLE 21, INDOLE-3-ACETIC ACID INDUCIBLE 23, INDOLE-3-ACETIC ACID INDUCIBLE 25, MASSUGU 1, MSG1, NON-PHOTOTROPHIC HYPOCOTYL, NPH4, TIR5, TRANSPORT INHIBITOR RESPONSE 5
AT1G25490	Other names: ATB BETA BETA, EER1, ENHANCED ETHYLENE RESPONSE 1, RCN1, REGA, ROOTS CURL IN NPA
AT5G03730	Other names: ATCTR1, CONSTITUTIVE TRIPLE RESPONSE 1, CTR1, SIS1, SUGAR-INSENSITIVE 1
AT3G16770	Other names: ATEBP, EBP, ERF72, ETHYLENE RESPONSE FACTOR 72, ETHYLENE-RESPONSIVE ELEMENT BINDING PROTEIN, RAP2.3, RELATED TO AP2 3
AT1G17870	Other names: ATEGY3, EGY3, ETHYLENE-DEPENDENT GRAVITROPISM-DEFICIENT AND YELLOW-GREEN-LIKE 3
AT2G27050	Other names: ATEIL1, EIL1, ETHYLENE-INSENSITIVE3-LIKE 1
AT5G03280	Other names: ATEIN2, CKR1, CYTOKININ RESISTANT 1, EIN2, ENHANCED RESPONSE TO ABA3, ERA3, ETHYLENE INSENSITIVE 2, ORE2, ORE3, ORESARA 2, ORESARA 3, PIR2
AT3G20770	Other names: ATEIN3, EIN3, ETHYLENE-INSENSITIVE3
AT3G50260	Other names: ATERF#011, CEJ1, COOPERATIVELY REGULATED BY ETHYLENE AND JASMONATE 1, DEAR1, DREB AND EAR MOTIF PROTEIN 1
AT3G23240	Other names: ATERF#092, ERF1, ERF1B, ETHYLENE RESPONSE FACTOR 1
AT4G17500	Other names: ATERF#100, ATERF-1, ERF-1, ERF1A, ETHYLENE RESPONSIVE ELEMENT BINDING FACTOR 1
AT1G71130	Other names: ATERF070, CRF8, CYTOKININ RESPONSE FACTOR 8, ERF070, ETHYLENE RESPONSE FACTOR 70
AT1G28370	Other names: ATERF11, ERF DOMAIN PROTEIN 11, ERF11
AT1G28360	Other names: ATERF12, ERF DOMAIN PROTEIN 12, ERF12
AT2G44840	Other names: ATERF13, EREBP, ERF13, ETHYLENE-RESPONSIVE ELEMENT BINDING FACTOR 13
AT1G04370	Other names: ATERF14, ERF14, ETHYLENE-RESPONSIVE ELEMENT BINDING FACTOR 14
AT2G31230	Other names: ATERF15, ERF15, ETHYLENE-RESPONSIVE ELEMENT BINDING FACTOR 15
AT5G47220	Other names: ATERF-2, ATERF2, ERF2, ETHYLENE RESPONSE FACTOR- 2, ETHYLENE RESPONSIVE ELEMENT BINDING FACTOR 2
AT1G50640	Other names: ATERF3, ERF3, ETHYLENE RESPONSIVE ELEMENT BINDING FACTOR 3
AT3G15210	Other names: ATERF-4, ATERF4, ERF4, ETHYLENE RESPONSIVE ELEMENT BINDING FACTOR 4, RAP2.5, RELATED TO AP2 5
AT5G47230	Other names: ATERF-5, ATERF5, ATMACD1, ERF102, ERF5, ETHYLENE RESPONSIVE ELEMENT BINDING FACTOR 5, ETHYLENE RESPONSIVE ELEMENT BINDING FACTOR- 5
AT4G17490	Other names: ATERF6, ERF-6-6, ERF6, ETHYLENE RESPONSIVE ELEMENT BINDING FACTOR 6
AT3G20310	Other names: ATERF-7, ATERF7, ERF7, ETHYLENE RESPONSE FACTOR 7
AT1G72360	Other names: ATERF73, ERF73, ETHYLENE RESPONSE FACTOR 73, HRE1, HYPOXIA RESPONSIVE ERF (ETHYLENE RESPONSE FACTOR) 1
AT1G53170	Other names: ATERF-8, ATERF8, ERF8, ETHYLENE RESPONSE ELEMENT BINDING FACTOR 4, ETHYLENE RESPONSE FACTOR 8
AT5G44210	Other names: ATERF-9, ATERF9, ERF DOMAIN PROTEIN 9, ERF DOMAIN PROTEIN- 9, ERF9
AT3G23230	Other names: ATERF98, ATTDR1, ERF98, ETHYLENE RESPONSE FACTOR 98, TDR1, TRANSCRIPTIONAL REGULATOR OF DEFENSE RESPONSE 1
AT1G66340	Other names: ATETR1, EIN1, ETHYLENE INSENSITIVE 1, ETHYLENE RESPONSE, ETHYLENE RESPONSE 1, ETR, ETR1
AT2G05520	Other names: ATGRP-3, GLYCINE-RICH PROTEIN 3, GRP-3
AT3G12500	Other names: ATHCHIB, B-CHI, BASIC CHITINASE, CHI-B, HCHIB, PATHOGENESIS-RELATED 3, PR-3, PR3
AT1G50460	Other names: ATHKL1, HEXOKINASE-LIKE 1, HKL1
AT2G43790	Other names: ATMAPK6, ATMPK6, MAP KINASE 6, MAPK6, MPK6
AT1G73500	Other names: ATMKK9, MAP KINASE KINASE 9, MKK9
AT2G47460	Other names: ATMYB12, MYB DOMAIN PROTEIN 12, MYB12, PFG1, PRODUCTION OF FLAVONOL GLYCOSIDES 1
AT1G56650	Other names: ATMYB75, MYB DOMAIN PROTEIN 75, MYB75, MYELOBLASTOSIS PROTEIN 75, PAP1, PRODUCTION OF ANTHOCYANIN PIGMENT 1, SIAA1, SUC-INDUCED ANTHOCYANIN ACCUMULATION 1
AT3G04720	Other names: ATPR4, HEL, HEVEIN-LIKE, PATHOGENESIS-RELATED 4, PR-4, PR4
AT2G14580	Other names: ATPRB1, BASIC PATHOGENESIS-RELATED PROTEIN 1, PRB1
AT1G13260	Other names: ATRAV1, EDF4, ETHYLENE RESPONSE DNA BINDING FACTOR 4, RAV1, RELATED TO ABI3/VP1 1
AT1G68840	Other names: ATRAV2, RAV2, RELATED TO ABI3/VP1 2
AT2G26070	Other names: ATRTE1, REVERSION-TO-ETHYLENE SENSITIVITY1, RTE1
AT1G15360	Other names: ATSHN1, SHINE 1, SHN1, WAX INDUCER 1, WIN1
AT1G25560	Other names: ATTEM1, EDF1, ETHYLENE RESPONSE DNA BINDING FACTOR 1, TEM1, TEMPRANILLO 1
AT2G19560	Other names: ATTHP1, ECTOPIC EXPRESSION OF SEED STORAGE PROTEINS 1, EER5, ENHANCED ETHYLENE RESPONSE 5, ESSP1
AT1G78080	Other names: ATWIND1, RAP2.4, RELATED TO AP2 4, WIND1, WOUND INDUCED DEDIFFERENTIATION 1
AT1G05710	Other names: bHLH
AT2G31730	Other names: bHLH
AT4G35090	Other names: CAT2, CATALASE 2
CIN2	Other names: CIN2, CYTOKININ-INSENSITIVE 2
AT1G17440	Other names: CKH1, CYTOKININ-HYPERSENSITIVE 1, EER4, ENHANCED ETHYLENE RESPONSE 4, TAF12B, TBP-ASSOCIATED FACTOR 12B
AT1G70560	Other names: CKRC1, CYTOKININ INDUCED ROOT CURLING 1, SAV3, SHADE AVOIDANCE 3, TAA1, TRYPTOPHAN AMINOTRANSFERASE OF ARABIDOPSIS 1, WEAK ETHYLENE INSENSITIVE 8, WEI8
AT4G23600	Other names: CORI3, CORONATINE INDUCED 1, JASMONIC ACID RESPONSIVE 2, JR2
AT4G11140	Other names: CRF1, CYTOKININ RESPONSE FACTOR 1
AT1G68550	Other names: CRF10, CYTOKININ RESPONSE FACTOR 10
AT3G25890	Other names: CRF11, CYTOKININ RESPONSE FACTOR 11
AT1G25470	Other names: CRF12, CYTOKININ RESPONSE FACTOR 12
AT4G23750	Other names: CRF2, CYTOKININ RESPONSE FACTOR 2, TARGET OF MONOPTEROS 3, TMO3
AT5G53290	Other names: CRF3, CYTOKININ RESPONSE FACTOR 3
AT4G27950	Other names: CRF4, CYTOKININ RESPONSE FACTOR 4
AT1G22985	Other names: CRF7, CYTOKININ RESPONSE FACTOR 7
AT1G49120	Other names: CRF9, CYTOKININ RESPONSE FACTOR 9
AT1G12980	Other names: DORNROSCHEN, DRN, ENHANCER OF SHOOT REGENERATION 1, ESR1
AT1G24590	Other names: DORNROSCHEN-LIKE, DRN-LIKE, DRNL, ENHANCER OF SHOOT REGENERATION 2, ESR2, FOR SUPPRESSOR OF PHYTOCHROMEB-4 2, SOB2
AT5G25350	Other names: EBF2, EIN3-BINDING F BOX PROTEIN 2
AT3G25730	Other names: EDF3, ETHYLENE RESPONSE DNA BINDING FACTOR 3
EDS10	Other names: EDS10, EDS15, ENHANCED DISEASE SUBSCEPTIBILITY 10
EEN	Other names: EEN, ENHANCER OF ETHYLENE INSENSITIVITY
EER2	Other names: EER2
AT5G05740	Other names: EGY2, ETHYLENE-DEPENDENT GRAVITROPISM-DEFICIENT AND YELLOW-GREEN-LIKE 2
AT5G09410	Other names: EICBP.B, ETHYLENE INDUCED CALMODULIN BINDING PROTEIN
AT5G21120	Other names: EIL2, ETHYLENE-INSENSITIVE3-LIKE 2
AT3G04580	Other names: EIN4, ETHYLENE INSENSITIVE 4
EIN6	Other names: EIN6, ETHYLENE INSENSITIVE 6
EIN7	Other names: EIN7, ETHYLENE INSENSITIVE 7
AT4G02680	Other names: EOL1, ETO1-LIKE 1
AT5G58550	Other names: EOL2, ETO1-LIKE 2
AT2G20350	Other names: ERF
AT5G07580	Other names: ERF
AT4G18450	Other names: ERF (ethylene response factor)
AT5G43410	Other names: ERF (ethylene response factor)
AT1G12890	Other names: ERF (ethylene response factor) subfamily B-1 of ERF/AP2 transcription factor family
AT1G28160	Other names: ERF (ethylene response factor) subfamily B-1 of ERF/AP2 transcription factor family
AT1G80580	Other names: ERF (ethylene response factor) subfamily B-1 of ERF/AP2 transcription factor family
AT2G33710	Other names: ERF (ethylene response factor) subfamily B-4 of ERF/AP2 transcription factor family.
AT5G61890	Other names: ERF (ethylene response factor) subfamily B-6 of ERF/AP2 transcription factor family
AT5G67010	Other names: ERF (ethylene response factor) subfamily B-6 of ERF/AP2 transcription factor family
AT1G33760	Other names: ERF022, ETHYLENE RESPONSE FACTOR022
AT5G61600	Other names: ERF104, ETHYLENE RESPONSE FACTOR 104
AT5G51190	Other names: ERF105, ETHYLENE RESPONSE FACTOR 105
AT4G34410	Other names: ERF109, ETHYLENE RESPONSE FACTOR 109, REDOX RESPONSIVE TRANSCRIPTION FACTOR 1, RRTF1
AT5G50080	Other names: ERF110, ETHYLENE RESPONSE FACTOR 110
AT5G07310	Other names: ERF115, ETHYLENE RESPONSE FACTOR 115
AT2G40940	Other names: ERS, ERS1, ETHYLENE RESPONSE SENSOR, ETHYLENE RESPONSE SENSOR 1
AT1G04310	Other names: ERS2, ETHYLENE RESPONSE SENSOR 2
AT3G23220	Other names: ESE1, ETHYLENE AND SALT INDUCIBLE 1
AT2G25820	Other names: ESE2, ETHYLENE AND SALT INDUCIBLE 2
AT5G25190	Other names: ESE3, ETHYLENE AND SALT INDUCIBLE 3
AT5G10120	Other names: Ethylene insensitive 3 family protein
AT5G65100	Other names: Ethylene insensitive 3 family protein
AT3G51770	Other names: ETHYLENE OVERPRODUCER 1, ETO1
AT3G23150	Other names: ETHYLENE RESPONSE 2, ETR2
AT3G19025	Other names: ethylene-induced esterase
AT5G44350	Other names: ethylene-responsive nuclear protein
AT4G20880	Other names: ethylene-responsive nuclear protein / ethylene-regulated nuclear protein (ERT2)
AT5G40990	Other names: GDSL LIPASE 1, GLIP1
AT1G61120	Other names: GERANYLLINALOOL SYNTHASE, GES, TERPENE SYNTHASE 04, TERPENE SYNTHASE 4, TPS04, TPS4
AT5G44790	Other names: HMA7, RAN1, RESPONSIVE-TO-ANTAGONIST 1
HRL1	Other names: HRL1, HYPERSENSITIVE RESPONSE-LIKE LESION 1
AT5G25890	Other names: IAA-ALANINE RESISTANT 2, IAA28, IAR2, INDOLE-3-ACETIC ACID INDUCIBLE 28
AT1G68765	Other names: IDA, INFLORESCENCE DEFICIENT IN ABSCISSION
ISR1	Other names: INDUCED SYSTEMIC RESISTANCE 1, ISR1
AT5G44420	Other names: LCR77, LOW-MOLECULAR-WEIGHT CYSTEINE-RICH 77, PDF1.2, PDF1.2A, PLANT DEFENSIN 1.2, PLANT DEFENSIN 1.2A
AT5G13910	Other names: LEAFY PETIOLE, LEP
AT3G45410	Other names: L-TYPE LECTIN RECEPTOR KINASE I.3, LECRK-I.3
AT2G44160	Other names: METHYLENETETRAHYDROFOLATE REDUCTASE 2, MTHFR2
AT1G74660	Other names: MIF1, MINI ZINC FINGER 1
AT1G06160	Other names: OCTADECANOID-RESPONSIVE ARABIDOPSIS AP2/ERF 59, ORA59
OLD1	Other names: OLD1, ONSET OF LEAF DEATH 1
OLD2	Other names: OLD2, ONSET OF LEAF DEATH 2
AT2G38210	Other names: PDX1L4, PUTATIVE PDX1-LIKE PROTEIN 4
AT5G19880	Other names: Peroxidase superfamily protein
AT4G15900	Other names: PLEIOTROPIC REGULATORY LOCUS 1, PRL1
AT4G39403	Other names: PLS, POLARIS
AT5G18560	Other names: PUCHI
AT5G19790	Other names: RAP2.11, RELATED TO AP2 11
AT1G53910	Other names: RAP2.12, RELATED TO AP2 12
AT3G14230	Other names: RAP2.2, RELATED TO AP2 2
AT1G43160	Other names: RAP2.6, RELATED TO AP2 6
AT5G13330	Other names: RAP2.6L, RELATED TO AP2 6L
AT1G80360	Other names: REVERSAL OF SAV3 PHENOTYPE 1, VAS1
AT2G41060	Other names: RRM/RBD/RNP motifs
AT3G15010	Other names: RRM/RBD/RNP motifs
AT2G45640	Other names: SAP18, SIN3 ASSOCIATED POLYPEPTIDE P18
AT4G30520	Other names: SARK, SENESCENCE-ASSOCIATED RECEPTOR-LIKE KINASE
AT5G11190	Other names: SHINE2, SHN2
AT5G25390	Other names: SHINE3, SHN3
AT4G24670	Other names: TAR2, TRYPTOPHAN AMINOTRANSFERASE RELATED 2
AT1G72260	Other names: THI2.1, THI2.1.1, THIONIN 2.1
AT5G25810	Other names: TINY, TNY
AT5G24520	Other names: TRANSPARENT TESTA GLABRA 1, TTG, TTG1
AT5G57740	Other names: XB3 ORTHOLOG 2 IN ARABIDOPSIS THALIANA, XBAT32
AT3G23280	Other names: XB3 ORTHOLOG 5 IN ARABIDOPSIS THALIANA, XBAT35
AT5G67000	Other names:ERF (ethylene response factor) subfamily B-6 of ERF/AP2 transcription factor family

## Sheet: ST2
Cluster number	Enrichment score	Category	Term	TAIR_ID	GENE NAME
1	69.95	GOTERM_BP_FAT	response to ethylene stimulus	AT1G54490	5'-3' exoribonuclease 4
				AT3G25730	AP2/ERF and B3 domain-containing transcription factor ARF14
				AT1G13260	AP2/ERF and B3 domain-containing transcription factor RAV1
				AT1G68840	AP2/ERF and B3 domain-containing transcription repressor RAV2
				AT1G25220	AT1G25220
				AT2G26070	AT2G26070
				AT4G37580	AT4G37580
				AT5G05730	Anthranilate synthase component I-1, chloroplastic
				AT1G28370	Ethylene-responsive transcription factor 11
				AT1G28360	Ethylene-responsive transcription factor 12
				AT2G44840	Ethylene-responsive transcription factor 13
				AT2G31230	Ethylene-responsive transcription factor 15
				AT4G17500	Ethylene-responsive transcription factor 1A
				AT3G23240	Ethylene-responsive transcription factor 1B
				AT5G47220	Ethylene-responsive transcription factor 2
				AT1G50640	Ethylene-responsive transcription factor 3
				AT3G15210	Ethylene-responsive transcription factor 4
				AT5G47230	Ethylene-responsive transcription factor 5
				AT4G17490	Ethylene-responsive transcription factor 6
				AT3G20310	Ethylene-responsive transcription factor 7
				AT1G53170	Ethylene-responsive transcription factor 8
				AT5G44210	Ethylene-responsive transcription factor 9
				AT4G11140	Ethylene-responsive transcription factor CRF1
				AT4G23750	Ethylene-responsive transcription factor CRF2
				AT5G53290	Ethylene-responsive transcription factor CRF3
				AT5G25190	Ethylene-responsive transcription factor ERF003
				AT1G33760	Ethylene-responsive transcription factor ERF022
				AT1G22985	Ethylene-responsive transcription factor ERF069
				AT1G71130	Ethylene-responsive transcription factor ERF070
				AT2G47520	Ethylene-responsive transcription factor ERF071
				AT1G72360	Ethylene-responsive transcription factor ERF073
				AT1G80580	Ethylene-responsive transcription factor ERF084
				AT5G18560	Ethylene-responsive transcription factor ERF086
				AT1G28160	Ethylene-responsive transcription factor ERF087
				AT4G18450	Ethylene-responsive transcription factor ERF091
				AT1G06160	Ethylene-responsive transcription factor ERF094
				AT3G23220	Ethylene-responsive transcription factor ERF095
				AT5G43410	Ethylene-responsive transcription factor ERF096
				AT3G23230	Ethylene-responsive transcription factor ERF098
				AT5G61600	Ethylene-responsive transcription factor ERF104
				AT5G51190	Ethylene-responsive transcription factor ERF105
				AT5G07580	Ethylene-responsive transcription factor ERF106
				AT4G34410	Ethylene-responsive transcription factor ERF109
				AT2G33710	Ethylene-responsive transcription factor ERF112
				AT5G13330	Ethylene-responsive transcription factor ERF113
				AT5G61890	Ethylene-responsive transcription factor ERF114
				AT5G07310	Ethylene-responsive transcription factor ERF115
				AT1G25470	Ethylene-responsive transcription factor ERF116
				AT1G68550	Ethylene-responsive transcription factor ERF118
				AT3G25890	Ethylene-responsive transcription factor ERF119
				AT2G20350	Ethylene-responsive transcription factor ERF120
				AT5G67000	Ethylene-responsive transcription factor ERF122
				AT5G13910	Ethylene-responsive transcription factor LEP
				AT5G19790	Ethylene-responsive transcription factor RAP2-11
				AT1G53910	Ethylene-responsive transcription factor RAP2-12
				AT3G14230	Ethylene-responsive transcription factor RAP2-2
				AT3G16770	Ethylene-responsive transcription factor RAP2-3
				AT1G43160	Ethylene-responsive transcription factor RAP2-6
				AT5G25390	Ethylene-responsive transcription factor SHINE 3
				AT1G15360	Ethylene-responsive transcription factor WIN1
				AT5G67010	Putative ethylene-responsive transcription factor ERF121
2	8.68	GOTERM_MF_FAT	transcription repressor activity	AT1G13260	AP2/ERF and B3 domain-containing transcription factor RAV1
				AT1G68840	AP2/ERF and B3 domain-containing transcription repressor RAV2
				AT1G28370	Ethylene-responsive transcription factor 11
				AT1G28360	Ethylene-responsive transcription factor 12
				AT1G50640	Ethylene-responsive transcription factor 3
				AT3G15210	Ethylene-responsive transcription factor 4
				AT3G20310	Ethylene-responsive transcription factor 7
				AT1G53170	Ethylene-responsive transcription factor 8
				AT5G44210	Ethylene-responsive transcription factor 9
3	3.45	GOTERM_BP_FAT	root and lateral development	AT1G13260	AP2/ERF and B3 domain-containing transcription factor RAV1
				AT1G25220	AT1G25220
				AT5G05730	Anthranilate synthase component I-1, chloroplastic
				AT5G18560	Ethylene-responsive transcription factor ERF086
				AT1G56010	NAC domain-containing protein 21/22
				AT3G15170	Protein CUP-SHAPED COTYLEDON 1
4	2.33	GOTERM_BP_FAT	negative regulation of ethylene mediated signaling pathway	AT2G26070	AT2G26070
				AT1G50640	Ethylene-responsive transcription factor 3
				AT3G15210	Ethylene-responsive transcription factor 4
5	1.49	GOTERM_BP_FAT	response to cytokinin stimulus	AT4G11140	Ethylene-responsive transcription factor CRF1
				AT4G23750	Ethylene-responsive transcription factor CRF2
				AT5G53290	Ethylene-responsive transcription factor CRF3
				AT3G16770	Ethylene-responsive transcription factor RAP2-3
6	1.39	GOTERM_BP_FAT	response to jasmonic acid stimulus	AT3G23240	Ethylene-responsive transcription factor 1B
				AT5G47220	Ethylene-responsive transcription factor 2
				AT3G15210	Ethylene-responsive transcription factor 4
				AT1G06160	Ethylene-responsive transcription factor ERF094
				AT3G16770	Ethylene-responsive transcription factor RAP2-3
				AT1G56650	Transcription factor MYB75; Auxin-responsive protein IAA26
